# Supplementary material for: Dietary Tea Polyphenols Improve Growth Performance and Intestinal Microbiota Under Chronic Crowding Stress in Hybrid Crucian Carp
Source: Animals (Basel). 2025 Jul 5;15(13):1983. doi: 10.3390/ani15131983 (PMC12248730; doi:10.3390/ani15131983)
Supplement: Supplementary file 1 [file animals-15-01983-s001.zip]

Archive with 1 entries (1 files):
- animals-3678537-supplementary.pdf
